# Supplementary material for: From Bite to Recovery: Safety and Efficacy of Pan-African Polyvalent Antivenom Used for Treating Snakebites in Cameroon
Source: Toxins (Basel). 2026 Jan 23;18(2):59. doi: 10.3390/toxins18020059 (PMC12944739; doi:10.3390/toxins18020059)
Supplement: Supplementary file 1 [file toxins-18-00059-s001.zip]

Archive with 1 entries (1 files):
- toxins-4065699-supplementary.pdf
